# Supplementary material for: Privacy Perceptions and Concerns in Image-Based Dietary Assessment Systems: Questionnaire-Based Study
Source: JMIR Hum Factors. 2020 Oct 15;7(4):e19085. doi: 10.2196/19085 (PMC7596657; doi:10.2196/19085)
Supplement: Multimedia Appendix 2 [file humanfactors_v7i4e19085_app2.zip]

Archive with 8 entries (8 files):
- column_descriptions.md
- __MACOSX/._column_descriptions.md
- column_descriptions.pdf
- __MACOSX/._column_descriptions.pdf
- data.tsv
- __MACOSX/._data.tsv
- README.txt
- __MACOSX/._README.txt
