# Supplementary material for: Privacy Perceptions and Concerns in Image-Based Dietary Assessment Systems: Questionnaire-Based Study
Source: JMIR Hum Factors. 2020 Oct 15;7(4):e19085. doi: 10.2196/19085 (PMC7596657; doi:10.2196/19085)
Supplement: Multimedia Appendix 2 [file humanfactors_v7i4e19085_app2.zip › column_descriptions.md]

This document uses markdown syntax, for improved reading.

### First part of questionnaire
In case of lengthy response options, please note that the items marked as **response** are the possible response options available in the dataset.

| Reference | Question  | Response options | Remarks, if any |
|-----------|-----------|------------------|-----------------|
| a01       | Do you use any social media like facebook, twitter, instagram, snapchat etc? | Yes / No        |    -    |
| a02       | Have you seen pictures of food (like the following) on social media? | Yes, **many** (>10) times/ Yes, a **few** times / Yes, **once**/  **No**        |    Only if response to a01 is 'Yes'    |
| a03       | Have you posted pictures of food over social media? | Yes, many (>10) times/ Yes, a few times / Yes, once/  No        |    -    |


Imagine yourself as an athlete representing an elite club in your country. Your contract with the club mandates that you take pictures of your dietary
intake via an app, whenever you are eating. This includes breakfast, lunch and other meals including snacks and drinks at events. **Even for private
events when you are not training**, you are required to take pictures of your food intake. All this recording is done via a mobile application (app). The
app allows your club owner, manager, coach and doctor to monitor your diet plan and offer recommendations. The app takes your individual food
intake pictures and stores it online.
For the following set of questions, indicate your response on a scale of strong disagreement to strong agreement.

**5 point Likert scale** : Strongly Disagree / Disagree / Neutral / Agree / Strongly Agree

| Reference | Question  | Response options | Remarks, if any |
|-----------|-----------|------------------|-----------------|
| a04       | Is it uncomfortable if someone learns about your everyday diet without your knowledge? | 5 point Likert scale        |    -    |
| a05       | Is it intrusive to take pictures of food every time you eat? | 5 point Likert scale        |    -    |
| a06       | Is it possible to protect privacy when posting content online? | 5 point Likert scale        |    -    |
| a07       | Should the government protect privacy of its citizens? | 5 point Likert scale        |    -    |
| a08       | Can posting pictures of your food lead to your privacy being exposed online? | 5 point Likert scale        |    -    |
| a09       | Does posting food pictures online enhance one's reputation? | 5 point Likert scale        |    -    |
| a10       | Does regularly posting food pictures online help one in maintaining a strict diet plan? | 5 point Likert scale        |    -    |
| a11       | Is it ok if someone learns where you are eating everyday? | 5 point Likert scale        |    -    |
| a12       | Is taking a picture of food easier than writing down what you ate? | 5 point Likert scale        |    -    |
| a13       | Is taking a picture of food easier than recording audio describing what you ate? | 5 point Likert scale        |    -    |
| a14       | Should first responders/paramedics have access to your dietary data for last week without your consent? | 5 point Likert scale        |    -    |
| a15       | Is it harmless to share food pictures on a regular basis? | 5 point Likert scale        |    -    |
| a16       | Should your immediate family members have access to your dietary data? | 5 point Likert scale        |    -    |
| a17       | Is posting selfie(s) on social media good? | 5 point Likert scale        |    -    |
| a18       | Should your fellow athletes have access to your dietary data? | 5 point Likert scale        |    -    |
| a19       | Should anyone be able to look up when you ate food? | 5 point Likert scale        |    -    |
| a20       | Can your team manager show your dietary data and analytics to other team members? | 5 point Likert scale        |    -    |
| a21       | Should a notification be sent to you whenever someone uses your dietary data? | 5 point Likert scale        |    -    |
| a22       | Should any use of your data require an explanation in simple clear words? | 5 point Likert scale        |    -    |
| a23       | Can your anonymized data and analytics stay with your previous team, if you change team/club? | 5 point Likert scale        |    -    |
| a24       | Does gender play a role in privacy concerns? | 5 point Likert scale        |    -    |
| a25       | Can your doctor share your data for research with his/her colleagues without your consent? | 5 point Likert scale        |    -    |

*****
### Second part of questionnaire

Imagine a scenario in which you took picture of everything you consumed in last one year. The pictures only include images of food, including your prescribed medication, without your face. **The data did not include your name/email or identity**. Due to some reasons, a third-party (company/person) has gained access to your dietary data which includes images of the food you ate for last one year, along with location where it was taken, and timestamp when it was taken. The third-party has access to enormous computing infrastructure, employs machine learning methods and can use publicly available data from the internet.

In your opinion, do you think it is possible to figure out the following based on your diet data.

| Reference | Question  | Response options | Remarks, if any |
|-----------|-----------|------------------|-----------------|
| b01       | Allergies | Not likely/ Somewhat likely/ Very likely        |    -    |
| b02       | Religion | Not likely/ Somewhat likely/ Very likely        |    -    |
| b03       | Nationality | Not likely/ Somewhat likely/ Very likely        |    -    |
| b04       | Economical status | Not likely/ Somewhat likely/ Very likely        |    -    |
| b05       | Health status | Not likely/ Somewhat likely/ Very likely        |    -    |
| b06       | Identity | Not likely/ Somewhat likely/ Very likely        |    -    |

Out of the above factors, imagine someone is able to learn all of them. How concerned do you feel about someone (third party/ business) learning about your

In case of lengthy response options, please note that the items marked as **response** are the possible response options available in the dataset.

| Reference | Question  | Response options | Remarks, if any |
|-----------|-----------|------------------|-----------------|
| b07       | Allergies | Not concerned/ Somewhat concerned/ Very concerned        |    -    |
| b08       | Religion | Not concerned/ Somewhat concerned/ Very concerned        |    -    |
| b09       | Nationality | Not concerned/ Somewhat concerned/ Very concerned        |    -    |
| b10       | Economical status | Not concerned/ Somewhat concerned/ Very concerned        |    -    |
| b11       | Health status | Not concerned/ Somewhat concerned/ Very concerned        |    -    |
| b12       | Identity | Not concerned/ Somewhat concerned/ Very concerned        |    -    |
| b13       | In case a doctor needs to look at your dietary intake, how far back in time should he/she have access? | Last **24 hours**/ **3 days**/ **week**/ **2 weeks**/ **month**/ **All** of it        |    *Dietary intake is the food that you ate. This might be recorded in terms of descriptive text, or food pictures.*    |
| b14       | Should your family members have access to your dietary intake? | **Yes**/ Only, if I **explicitly** say so/ Only in case of **emergency**/ **No**        |    -    |

****
### Third part of the questionnaire
For the following series of items, choose whichever person/groups you are comfortable sharing the listed items. For example, if you are comfortable sharing "Information about your daily breakfast" with ONLY your **family** and **friends**, only those should be marked.

In the dataset, marked is indicated by the value **1**. Empty cells indicate, unmarked.

|     | Family (Reference) | Friends (Reference) | Doctor (Reference) | Team (Reference) | Fans (Reference) | Not with Anyone (Reference)| Remarks|
|-----|--------------------|---------------------|--------------------|------------------|------------------|----------------------------|--------|
|Pictures/information about your daily diet| [ ] c1a | [ ] c1b| [ ] c1c| [ ] c1d | [ ] c1e | [ ] c1f | *checked, if willing to share*|
|Pictures/information about your weight/BMI| [ ] c2a | [ ] c2b| [ ] c2c| [ ] c2d | [ ] c2e | [ ] c2f | *checked, if willing to share*|
|Pictures/information about your consumption of alcohol| [ ] c3a | [ ] c3b| [ ] c3c| [ ] c3d | [ ] c3e | [ ] c3f | *checked, if willing to share*|
|Pictures/information about your consumption of over the counter medication| [ ] c4a | [ ] c4b| [ ] c4c| [ ] c4d | [ ] c4e | [ ] c4f | *checked, if willing to share*|
|Pictures/information about your consumption of prescription medication| [ ] c5a | [ ] c5b| [ ] c5c| [ ] c5d | [ ] c5e | [ ] c5f | *checked, if willing to share*|
|Pictures/information about your consumption of narcotic drugs, given that there is **NO LEGAL PERSECUTION**| [ ] c6a | [ ] c6b| [ ] c6c| [ ] c6d | [ ] c6e | [ ] c6f | *checked, if willing to share*|
|Your health report and diet plan|[ ] c7a | [ ] c7b| [ ] c7c| [ ] c7d | [ ] c7e | [ ] c7f | *checked, if willing to share*|
|Location of places where you eat| [ ] c8a | [ ] c8b| [ ] c8c| [ ] c8d | [ ] c8e | [ ] c8f | *checked, if willing to share*|
|People you eat your food with| [ ] c9a | [ ] c9b| [ ] c9c| [ ] c9d | [ ] c9e | [ ] c9f | *checked, if willing to share*|
|Time when you eat your food| [ ] c10a | [ ] c10b| [ ] c10c| [ ] c10d | [ ] c10e | [ ] c10f | *checked, if willing to share*|

****
### Fourth part of the questionnaire

In case of lengthy response options, please note that the items marked as **response** are the possible response options available in the dataset.


| Reference | Question  | Response options | Remarks, if any |
|-----------|-----------|------------------|-----------------|
| d01       | What is your country of origin | List of countries        |    *Please select the country you are from. In case you hold multiple nationalities, please select the one you prefer.*    |
| d02       | How old are you? | 18-25/ 25-35/ 35-45/ 45-55/ 55-65/ 65+        |    Select your age group    |
| d03       | What is your gender? | Male/ Female/ Non-binary        |   *optional*    |
| d04       | What is your educational qualification? |    **Primary** School/ **Middle** School/ **High** School/ **Diploma** / **Bachelors** Degree/ **Professional** Certification / **Postgraduate** / **Doctorate**     |    Choose your highest/current degree program    |
| d05       | Are you aware of any privacy laws that are applicable to your region? | **Yes**/ Only their **names**/ A **little** / **No** | For example, European Union has GDPR, Data Protection Directive (defunct), USA has COPPA, HIPAA etc. |
| d06       | Do you follow a religious diet | Yes/ No | *optional* |
| d07       | Do you have any allergies | Yes/ No | *optional* |
