# Supplementary material for: Privacy Perceptions and Concerns in Image-Based Dietary Assessment Systems: Questionnaire-Based Study
Source: JMIR Hum Factors. 2020 Oct 15;7(4):e19085. doi: 10.2196/19085 (PMC7596657; doi:10.2196/19085)
Supplement: Multimedia Appendix 2 [file humanfactors_v7i4e19085_app2.zip › data.tsv]

a01	a02	a03	a04	a05	a06	a07	a08	a09	a10	a11	a12	a13	a14	a15	a16	a17	a18	a19	a20	a21	a22	a23	a24	a25	b01	b02	b03	b04	b05	b06	b07	b08	b09	b10	b11	b12	b13	b14	c1a	c1b	c1c	c1d	c1e	c1f	c2a	c2b	c2c	c2d	c2e
Yes	many	No	Strongly Agree	Strongly Agree	Strongly Agree	Strongly Agree	Agree	Strongly Disagree	Undecided	Strongly Disagree	Strongly Agree	Strongly Agree	Strongly Agree	Disagree	Undecided	Disagree	Agree	Disagree	Strongly Agree	Agree	Agree	Agree	Disagree	Agree	Very likely	Somewhat likely	Somewhat likely	Somewhat likely	Not likely	Not likely	Very Concerned	Not Concerned	Not Concerned	Somewhat Concerned	Somewhat Concerned	Very Concerned	week	explicitly	1		1				1		1
Yes	many	No	Strongly Agree	Strongly Agree	Strongly Disagree	Agree	Strongly Agree	Strongly Disagree	Strongly Disagree	Strongly Disagree	Strongly Disagree	Undecided	Strongly Disagree	Strongly Disagree	Disagree	Undecided	Strongly Disagree	Strongly Disagree	Strongly Disagree	Strongly Agree	Strongly Agree	Undecided	Strongly Disagree	Strongly Disagree	Very likely	Very likely	Very likely	Very likely	Very likely	Very likely	Very Concerned	Very Concerned	Somewhat Concerned	Very Concerned	Very Concerned	Very Concerned	All	No	1	1	1	1			1		1
Yes	few	few	Strongly Agree	Agree	Strongly Disagree	Strongly Agree	Strongly Disagree	Undecided	Agree	Strongly Disagree	Strongly Agree	Strongly Agree	Strongly Agree	Disagree	Agree	Undecided	Strongly Disagree	Strongly Disagree	Agree	Strongly Agree	Strongly Agree	Strongly Agree	Agree	Agree	Very likely	Very likely	Very likely	Very likely	Very likely	Very likely	Very Concerned	Very Concerned	Somewhat Concerned	Very Concerned	Very Concerned	Very Concerned	All	explicitly	1	1	1				1	1	1
Yes	many	No	Agree	Agree	Strongly Agree	Agree	Agree	Strongly Agree	Agree	Agree	Strongly Agree	Strongly Disagree	Strongly Agree	Strongly Agree	Strongly Agree	Undecided	Strongly Disagree	Agree	Disagree	Agree	Strongly Agree	Strongly Agree	Strongly Agree	Strongly Disagree	Very likely	Very likely	Very likely	Very likely	Very likely	Very likely	Very Concerned	Somewhat Concerned	Somewhat Concerned	Somewhat Concerned	Somewhat Concerned	Very Concerned	All	Yes	1	1	1				1	1	1
Yes	many	No	Undecided	Agree	Strongly Disagree	Agree	Agree	Agree	Undecided	Strongly Disagree	Strongly Agree	Agree	Disagree	Disagree	Undecided	Strongly Disagree	Strongly Disagree	Strongly Disagree	Undecided	Undecided	Agree	Agree	Strongly Disagree	Strongly Disagree	Somewhat likely	Somewhat likely	Somewhat likely	Very likely	Somewhat likely	Somewhat likely	Very Concerned	Somewhat Concerned	Somewhat Concerned	Somewhat Concerned	Somewhat Concerned	Very Concerned	month	emergency			1						1
Yes	few	No	Agree	Undecided	Agree	Agree	Agree	Strongly Disagree	Agree	Undecided	Strongly Agree	Agree	Disagree	Agree	Disagree	Undecided	Agree	Agree	Undecided	Agree	Strongly Agree	Undecided	Agree	Disagree	Very likely	Somewhat likely	Somewhat likely	Very likely	Very likely	Somewhat likely	Somewhat Concerned	Not Concerned	Not Concerned	Very Concerned	Very Concerned	Somewhat Concerned	All	emergency	1	1	1	1			1	1	1
Yes	many	few	Agree	Agree	Strongly Agree	Strongly Agree	Disagree	Disagree	Agree	Disagree	Strongly Agree	Strongly Agree	Strongly Disagree	Agree	Strongly Disagree	Undecided	Strongly Disagree	Strongly Disagree	Agree	Undecided	Strongly Agree	Strongly Agree	Strongly Agree	Strongly Disagree	Very likely	Not likely	Not likely	Somewhat likely	Very likely	Not likely	Not Concerned	Not Concerned	Not Concerned	Not Concerned	Somewhat Concerned	Somewhat Concerned	month	emergency	1	1	1				1		1
Yes	many	many	Strongly Agree	Strongly Agree	Undecided	Strongly Agree	Strongly Disagree	Disagree	Strongly Agree	Strongly Disagree	Strongly Agree	Strongly Agree	Strongly Disagree	Strongly Agree	Strongly Disagree	Undecided	Agree	Agree	Strongly Agree	Undecided	Strongly Agree	Strongly Agree	Undecided	Strongly Agree	Not likely	Not likely	Very likely	Very likely	Somewhat likely	Not likely	Not Concerned	Not Concerned	Not Concerned	Not Concerned	Somewhat Concerned	Very Concerned	All	emergency	1	1	1	1			1		1	1
Yes	many	No	Agree	Strongly Agree	Disagree	Strongly Agree	Undecided	Strongly Disagree	Undecided	Strongly Disagree	Strongly Agree	Strongly Agree	Strongly Agree	Agree	Strongly Disagree	Undecided	Disagree	Strongly Disagree	Agree	Agree	Strongly Agree	Strongly Agree	Strongly Disagree	Strongly Disagree	Very likely	Very likely	Very likely	Very likely	Very likely	Not likely	Somewhat Concerned	Not Concerned	Not Concerned	Somewhat Concerned	Somewhat Concerned	Not Concerned	All	No			1						1
Yes	few	No	Agree	Disagree	Strongly Agree	Strongly Agree	Strongly Agree	Strongly Agree	Strongly Agree	Undecided	Strongly Agree	Strongly Agree	Strongly Agree	Strongly Agree	Strongly Disagree	Undecided	Strongly Agree	Strongly Agree	Strongly Agree	Strongly Agree	Undecided	Strongly Agree	Strongly Agree	Strongly Agree	Very likely	Not likely	Very likely	Very likely	Very likely	Not likely	Not Concerned	Not Concerned	Not Concerned	Not Concerned	Somewhat Concerned	Somewhat Concerned	All	Yes	1	1	1	1			1	1	1	1	1
Yes	many	few	Strongly Agree	Strongly Agree	Disagree	Strongly Agree	Agree	Strongly Agree	Strongly Agree	Strongly Disagree	Strongly Agree	Strongly Agree	Strongly Agree	Strongly Disagree	Strongly Disagree	Disagree	Strongly Disagree	Disagree	Undecided	Strongly Agree	Strongly Agree	Strongly Agree	Strongly Agree	Strongly Disagree	Not likely	Not likely	Very likely	Very likely	Very likely	Not likely	Somewhat Concerned	Somewhat Concerned	Somewhat Concerned	Somewhat Concerned	Very Concerned	Very Concerned	All	No			1						1	1
Yes	many	few	Agree	Agree	Disagree	Agree	Disagree	Agree	Disagree	Disagree	Agree	Agree	Agree	Agree	Agree	Agree	Disagree	Disagree	Disagree	Agree	Agree	Agree	Agree	Disagree	Somewhat likely	Very likely	Very likely	Very likely	Very likely	Somewhat likely	Somewhat Concerned	Somewhat Concerned	Somewhat Concerned	Somewhat Concerned	Somewhat Concerned	Very Concerned	2 weeks	explicitly	1		1				1		1
Yes	few	No	Agree	Strongly Agree	Agree	Strongly Agree	Undecided	Agree	Strongly Agree	Undecided	Strongly Agree	Strongly Agree	Agree	Undecided	Disagree	Undecided	Disagree	Undecided	Agree	Agree	Strongly Agree	Strongly Agree	Agree	Strongly Disagree	Not likely	Not likely	Not likely	Not likely	Not likely	Not likely	Not Concerned	Not Concerned	Not Concerned	Not Concerned	Somewhat Concerned	Somewhat Concerned	All	No			1						1	1
Yes	few	many	Strongly Agree	Strongly Agree	Strongly Disagree	Strongly Agree	Agree	Agree	Undecided	Strongly Disagree	Strongly Agree	Strongly Agree	Strongly Disagree	Strongly Disagree	Strongly Disagree	Strongly Disagree	Strongly Disagree	Strongly Disagree	Strongly Agree	Strongly Agree	Strongly Agree	Strongly Agree	Strongly Agree	Strongly Agree	Not likely	Very likely	Not likely	Very likely	Very likely	Somewhat likely	Very Concerned	Very Concerned	Very Concerned	Very Concerned	Very Concerned	Very Concerned	All	No			1						1
Yes	few	No	Agree	Agree	Undecided	Strongly Agree	Agree	Agree	Disagree	Strongly Disagree	Disagree	Undecided	Undecided	Agree	Strongly Agree	Undecided	Disagree	Disagree	Disagree	Disagree	Disagree	Disagree	Strongly Disagree	Strongly Disagree	Not likely	Not likely	Not likely	Not likely	Not likely	Not likely	Not Concerned	Not Concerned	Not Concerned	Not Concerned	Not Concerned	Not Concerned	3 days	No	1		1				1		1
Yes	many	few	Undecided	Agree	Agree	Agree	Strongly Agree	Agree	Strongly Agree	Strongly Disagree	Strongly Agree	Strongly Agree	Strongly Disagree	Agree	Strongly Disagree	Undecided	Disagree	Disagree	Strongly Disagree	Strongly Agree	Agree	Disagree	Disagree	Strongly Disagree	Very likely	Very likely	Not likely	Somewhat likely	Very likely	Somewhat likely	Somewhat Concerned	Not Concerned	Not Concerned	Not Concerned	Very Concerned	Somewhat Concerned	3 days	explicitly	1	1	1				1	1	1
Yes	No	once	Undecided	Disagree	Undecided	Undecided	Undecided	Undecided	Undecided	Undecided	Disagree	Disagree	Undecided	Undecided	Disagree	Disagree	Undecided	Undecided	Strongly Disagree	Disagree	Disagree	Disagree	Undecided	Undecided	Very likely	Very likely	Somewhat likely	Somewhat likely	Somewhat likely	Somewhat likely	Somewhat Concerned	Somewhat Concerned	Somewhat Concerned	Somewhat Concerned	Somewhat Concerned	Somewhat Concerned	All	explicitly	1	1	1				1		1
Yes	many	few	Agree	Agree	Agree	Strongly Agree	Undecided	Disagree	Agree	Disagree	Strongly Agree	Strongly Agree	Agree	Undecided	Disagree	Undecided	Agree	Disagree	Agree	Agree	Strongly Agree	Strongly Agree	Agree	Strongly Disagree	Very likely	Very likely	Very likely	Somewhat likely	Somewhat likely	Not likely	Not Concerned	Not Concerned	Not Concerned	Somewhat Concerned	Somewhat Concerned	Somewhat Concerned	All	emergency	1	1	1	1			1	1	1	1
No		No	Strongly Agree	Strongly Agree	Undecided	Strongly Agree	Undecided	Undecided	Agree	Strongly Disagree	Strongly Agree	Strongly Agree	Undecided	Disagree	Strongly Disagree	Undecided	Disagree	Strongly Disagree	Disagree	Strongly Agree	Strongly Agree	Agree	Agree	Strongly Disagree	Not likely	Not likely	Somewhat likely	Not likely	Not likely	Not likely	Somewhat Concerned	Not Concerned	Not Concerned	Not Concerned	Somewhat Concerned	Very Concerned	2 weeks	No			1						1	1
Yes	many	once	Strongly Agree	Strongly Agree	Disagree	Strongly Agree	Agree	Undecided	Agree	Strongly Disagree	Strongly Agree	Strongly Agree	Undecided	Undecided	Strongly Disagree	Undecided	Strongly Disagree	Strongly Disagree	Strongly Disagree	Strongly Agree	Strongly Agree	Agree	Undecided	Strongly Disagree	Somewhat likely	Not likely	Very likely	Very likely	Very likely	Not likely	Very Concerned	Somewhat Concerned	Very Concerned	Very Concerned	Very Concerned	Very Concerned	All	emergency			1						1
Yes	few	No	Agree	Agree	Agree	Strongly Agree	Undecided	Disagree	Strongly Agree	Strongly Disagree	Strongly Agree	Strongly Agree	Strongly Agree	Agree	Undecided	Undecided	Agree	Undecided	Agree	Agree	Strongly Agree	Strongly Agree	Undecided	Strongly Disagree	Very likely	Somewhat likely	Very likely	Very likely	Somewhat likely	Not likely	Not Concerned	Not Concerned	Not Concerned	Not Concerned	Not Concerned	Not Concerned	2 weeks	emergency	1	1	1	1			1	1	1	1
Yes	few	No	Strongly Agree	Strongly Agree	Undecided	Strongly Agree	Undecided	Strongly Disagree	Strongly Agree	Disagree	Strongly Agree	Strongly Agree	Strongly Agree	Undecided	Undecided	Undecided	Agree	Disagree	Agree	Agree	Strongly Agree	Strongly Agree	Undecided	Strongly Disagree	Not likely	Not likely	Somewhat likely	Somewhat likely	Not likely	Not likely	Not Concerned	Not Concerned	Not Concerned	Not Concerned	Not Concerned	Somewhat Concerned	All	emergency	1	1	1	1			1		1	1
Yes	No	No	Agree	Agree	Agree	Strongly Agree	Undecided	Undecided	Agree	Disagree	Strongly Agree	Strongly Agree	Undecided	Undecided	Disagree	Undecided	Undecided	Disagree	Undecided	Agree	Strongly Agree	Strongly Agree	Undecided	Disagree	Not likely	Not likely	Somewhat likely	Somewhat likely	Not likely	Not likely	Not Concerned	Not Concerned	Not Concerned	Not Concerned	Not Concerned	Very Concerned	All	emergency			1	1					1	1
No		No	Strongly Agree	Strongly Agree	Disagree	Strongly Agree	Undecided	Agree	Agree	Disagree	Agree	Agree	Undecided	Undecided	Disagree	Disagree	Undecided	Undecided	Undecided	Agree	Strongly Agree	Strongly Agree	Strongly Disagree	Strongly Disagree	Not likely	Not likely	Somewhat likely	Somewhat likely	Not likely	Not likely	Not Concerned	Not Concerned	Not Concerned	Very Concerned	Very Concerned	Very Concerned	All	No	1		1				1		1
Yes	few	No	Agree	Agree	Disagree	Strongly Agree	Undecided	Undecided	Undecided	Disagree	Agree	Agree	Undecided	Agree	Undecided	Undecided	Agree	Disagree	Agree	Disagree	Undecided	Strongly Agree	Strongly Disagree	Strongly Disagree	Not likely	Not likely	Not likely	Not likely	Not likely	Not likely	Not Concerned	Somewhat Concerned	Not Concerned	Not Concerned	Not Concerned	Somewhat Concerned	24 hours	emergency	1		1				1		1
Yes	many	once	Strongly Agree	Strongly Agree	Undecided	Strongly Agree	Strongly Agree	Strongly Disagree	Strongly Disagree	Strongly Disagree	Agree	Undecided	Agree	Disagree	Agree	Strongly Disagree	Strongly Disagree	Strongly Disagree	Strongly Disagree	Strongly Agree	Undecided	Agree	Strongly Agree	Strongly Disagree	Very likely	Somewhat likely	Very likely	Somewhat likely	Somewhat likely	Somewhat likely	Very Concerned	Somewhat Concerned	Somewhat Concerned	Somewhat Concerned	Very Concerned	Very Concerned	week	emergency	1		1				1		1
Yes	many	No	Agree	Agree	Agree	Undecided	Agree	Disagree	Disagree	Disagree	Undecided	Disagree	Disagree	Agree	Disagree	Disagree	Strongly Disagree	Strongly Disagree	Strongly Disagree	Strongly Disagree	Strongly Disagree	Disagree	Strongly Disagree	Strongly Disagree	Not likely	Not likely	Not likely	Not likely	Not likely	Not likely	Very Concerned	Very Concerned	Very Concerned	Very Concerned	Very Concerned	Very Concerned	month	explicitly	1		1				1		1
Yes	few	few	Agree	Agree	Agree	Agree	Strongly Agree	Agree	Disagree	Disagree	Agree	Agree	Agree	Agree	Strongly Agree	Undecided	Undecided	Disagree	Agree	Disagree	Undecided	Disagree	Undecided	Undecided	Not likely	Somewhat likely	Somewhat likely	Somewhat likely	Somewhat likely	Not likely	Not Concerned	Somewhat Concerned	Very Concerned	Somewhat Concerned	Somewhat Concerned	Very Concerned	week	Yes	1		1				1		1
Yes	many	No	Strongly Agree	Strongly Agree	Disagree	Strongly Agree	Strongly Agree	Strongly Disagree	Strongly Agree	Strongly Agree	Strongly Agree	Strongly Agree	Strongly Disagree	Disagree	Disagree	Undecided	Disagree	Disagree	Agree	Agree	Strongly Agree	Strongly Agree	Disagree	Strongly Disagree	Not likely	Very likely	Not likely	Very likely	Somewhat likely	Somewhat likely	Very Concerned	Very Concerned	Very Concerned	Very Concerned	Very Concerned	Very Concerned	week	emergency						1
Yes	many	many	Agree	Disagree	Disagree	Undecided	Disagree	Disagree	Disagree	Agree	Agree	Agree	Agree	Agree	Agree	Agree	Agree	Disagree	Disagree	Agree	Agree	Agree	Disagree	Disagree	Not likely	Very likely	Very likely	Very likely	Somewhat likely	Somewhat likely	Not Concerned	Not Concerned	Not Concerned	Not Concerned	Not Concerned	Somewhat Concerned	All	explicitly	1	1	1		1		1		1		1
Yes	few	No	Strongly Agree	Strongly Agree	Strongly Agree	Strongly Agree	Agree	Strongly Disagree	Undecided	Strongly Disagree	Strongly Agree	Strongly Agree	Strongly Disagree	Disagree	Strongly Disagree	Disagree	Strongly Disagree	Strongly Disagree	Strongly Disagree	Strongly Agree	Strongly Agree	Strongly Disagree	Strongly Disagree	Strongly Disagree	Very likely	Somewhat likely	Very likely	Very likely	Very likely	Very likely	Very Concerned	Very Concerned	Not Concerned	Very Concerned	Very Concerned	Very Concerned	3 days	emergency						1	1		1
Yes	many	few	Disagree	Disagree	Strongly Agree	Strongly Agree	Agree	Undecided	Disagree	Disagree	Strongly Disagree	Strongly Disagree	Strongly Disagree	Strongly Disagree	Strongly Disagree	Strongly Disagree	Strongly Disagree	Strongly Disagree	Strongly Disagree	Strongly Disagree	Strongly Disagree	Strongly Disagree	Strongly Disagree	Strongly Disagree	Not likely	Not likely	Not likely	Not likely	Not likely	Not likely	Not Concerned	Not Concerned	Not Concerned	Not Concerned	Not Concerned	Not Concerned	24 hours	Yes	1		1				1		1
No		No	Agree	Agree	Undecided	Agree	Agree	Undecided	Agree	Undecided	Agree	Agree	Disagree	Undecided	Disagree	Undecided	Disagree	Disagree	Disagree	Disagree	Disagree	Disagree	Agree	Disagree	Somewhat likely	Somewhat likely	Very likely	Very likely	Very likely	Somewhat likely	Somewhat Concerned	Somewhat Concerned	Somewhat Concerned	Somewhat Concerned	Very Concerned	Somewhat Concerned	month	explicitly			1						1
No		No	Agree	Agree	Undecided	Strongly Agree	Undecided	Undecided	Strongly Disagree	Disagree	Undecided	Disagree	Undecided	Agree	Undecided	Undecided	Strongly Disagree	Strongly Disagree	Strongly Disagree	Undecided	Agree	Strongly Disagree	Undecided	Disagree	Very likely	Very likely	Very likely	Very likely	Very likely	Not likely	Somewhat Concerned	Somewhat Concerned	Somewhat Concerned	Somewhat Concerned	Somewhat Concerned	Very Concerned	3 days	explicitly						1
Yes	many	few	Strongly Disagree	Strongly Disagree	Agree	Strongly Disagree	Strongly Disagree	Undecided	Agree	Agree	Strongly Agree	Strongly Agree	Disagree	Agree	Agree	Agree	Agree	Agree	Undecided	Agree	Agree	Agree	Strongly Disagree	Strongly Disagree	Very likely	Somewhat likely	Somewhat likely	Somewhat likely	Somewhat likely	Not likely	Not Concerned	Not Concerned	Not Concerned	Not Concerned	Not Concerned	Not Concerned	3 days	Yes	1	1	1	1	1		1	1	1	1	1
Yes	few	once	Undecided	Disagree	Strongly Disagree	Undecided	Undecided	Disagree	Disagree	Strongly Disagree	Disagree	Disagree	Strongly Disagree	Disagree	Disagree	Disagree	Strongly Disagree	Strongly Disagree	Strongly Disagree	Disagree	Disagree	Strongly Disagree	Disagree	Strongly Disagree	Not likely	Not likely	Somewhat likely	Somewhat likely	Somewhat likely	Not likely	Somewhat Concerned	Not Concerned	Not Concerned	Not Concerned	Not Concerned	Very Concerned	month	emergency	1	1	1				1		1
Yes	few	No	Undecided	Agree	Disagree	Strongly Agree	Strongly Disagree	Disagree	Undecided	Disagree	Strongly Agree	Agree	Strongly Disagree	Agree	Agree	Undecided	Undecided	Disagree	Agree	Disagree	Undecided	Agree	Agree	Agree	Very likely	Not likely	Not likely	Not likely	Very likely	Somewhat likely	Somewhat Concerned	Somewhat Concerned	Somewhat Concerned	Somewhat Concerned	Not Concerned	Very Concerned	2 weeks	explicitly	1		1				1		1
Yes	few	No	Agree	Agree	Agree	Agree	Undecided	Disagree	Undecided	Disagree	Agree	Agree	Disagree	Undecided	Disagree	Disagree	Disagree	Disagree	Disagree	Agree	Strongly Agree	Disagree	Disagree	Strongly Disagree	Very likely	Somewhat likely	Somewhat likely	Very likely	Very likely	Somewhat likely	Not Concerned	Not Concerned	Not Concerned	Somewhat Concerned	Somewhat Concerned	Very Concerned	3 days	emergency	1	1	1				1	1	1
Yes	many	few	Strongly Disagree	Strongly Disagree	Agree	Strongly Agree	Agree	Agree	Strongly Agree	Agree	Strongly Agree	Strongly Agree	Undecided	Strongly Agree	Undecided	Undecided	Agree	Undecided	Agree	Strongly Disagree	Strongly Disagree	Strongly Disagree	Disagree	Strongly Disagree	Somewhat likely	Somewhat likely	Not likely	Somewhat likely	Somewhat likely	Very likely	Not Concerned	Not Concerned	Not Concerned	Not Concerned	Not Concerned	Not Concerned	All	emergency	1	1	1	1	1		1	1	1	1	1
Yes	many	No	Strongly Agree	Agree	Strongly Disagree	Agree	Agree	Agree	Agree	Strongly Disagree	Disagree	Disagree	Undecided	Disagree	Disagree	Strongly Disagree	Strongly Disagree	Disagree	Disagree	Strongly Disagree	Disagree	Disagree	Disagree	Strongly Disagree	Not likely	Somewhat likely	Not likely	Somewhat likely	Very likely	Not likely	Somewhat Concerned	Not Concerned	Not Concerned	Not Concerned	Very Concerned	Not Concerned	3 days	No	1	1	1				1	1	1
Yes	many	once	Disagree	Strongly Agree	Agree	Strongly Agree	Undecided	Disagree	Agree	Strongly Disagree	Strongly Agree	Strongly Agree	Strongly Disagree	Undecided	Agree	Strongly Disagree	Undecided	Strongly Disagree	Disagree	Agree	Strongly Agree	Disagree	Agree	Strongly Disagree	Somewhat likely	Somewhat likely	Very likely	Very likely	Very likely	Somewhat likely	Very Concerned	Not Concerned	Not Concerned	Very Concerned	Very Concerned	Very Concerned	All	Yes	1	1	1	1	1		1	1	1	1
Yes	many	once	Strongly Agree	Strongly Agree	Disagree	Strongly Agree	Agree	Agree	Strongly Disagree	Strongly Disagree	Undecided	Agree	Strongly Disagree	Undecided	Disagree	Strongly Disagree	Strongly Disagree	Strongly Disagree	Strongly Disagree	Strongly Agree	Agree	Disagree	Undecided	Disagree	Very likely	Somewhat likely	Somewhat likely	Somewhat likely	Very likely	Not likely	Not Concerned	Somewhat Concerned	Somewhat Concerned	Not Concerned	Not Concerned	Very Concerned	2 weeks	No	1		1						1	1
Yes	many	No	Strongly Agree	Strongly Agree	Undecided	Strongly Agree	Strongly Agree	Strongly Disagree	Strongly Disagree	Strongly Disagree	Disagree	Disagree	Strongly Disagree	Strongly Disagree	Agree	Strongly Disagree	Strongly Disagree	Strongly Disagree	Strongly Disagree	Strongly Agree	Strongly Agree	Undecided	Disagree	Agree	Very likely	Not likely	Somewhat likely	Somewhat likely	Somewhat likely	Not likely	Very Concerned	Very Concerned	Somewhat Concerned	Somewhat Concerned	Very Concerned	Somewhat Concerned	All	emergency	1		1				1		1
Yes	few	few	Strongly Agree	Undecided	Undecided	Strongly Agree	Agree	Agree	Disagree	Undecided	Undecided	Agree	Disagree	Undecided	Disagree	Undecided	Disagree	Agree	Disagree	Disagree	Disagree	Disagree	Agree	Undecided	Very likely	Very likely	Very likely	Very likely	Very likely	Somewhat likely	Very Concerned	Very Concerned	Very Concerned	Very Concerned	Very Concerned	Somewhat Concerned	All	emergency	1	1					1
Yes	No	No	Agree	Strongly Agree	Undecided	Strongly Agree	Disagree	Strongly Disagree	Undecided	Disagree	Strongly Agree	Agree	Agree	Strongly Agree	Strongly Disagree	Strongly Disagree	Disagree	Disagree	Undecided	Disagree	Undecided	Agree	Undecided	Strongly Agree	Not likely	Not likely	Very likely	Somewhat likely	Not likely	Not likely	Not Concerned	Not Concerned	Not Concerned	Not Concerned	Not Concerned	Very Concerned	week	explicitly			1				1	1	1
Yes	many	No	Strongly Agree	Strongly Agree	Undecided	Disagree	Strongly Agree	Strongly Disagree	Strongly Disagree	Strongly Disagree	Agree	Agree	Strongly Disagree	Strongly Disagree	Strongly Agree	Undecided	Undecided	Strongly Disagree	Strongly Disagree	Strongly Disagree	Strongly Agree	Strongly Disagree	Strongly Disagree	Strongly Disagree	Very likely	Very likely	Very likely	Very likely	Very likely	Very likely	Very Concerned	Very Concerned	Very Concerned	Very Concerned	Very Concerned	Very Concerned	2 weeks	Yes	1						1		1
Yes	few	No	Undecided	Disagree	Strongly Agree	Agree	Undecided	Agree	Undecided	Agree	Agree	Agree	Agree	Undecided	Agree	Agree	Agree	Agree	Undecided	Agree	Undecided	Agree	Agree	Strongly Agree	Somewhat likely	Not likely	Not likely	Not likely	Very likely	Somewhat likely	Somewhat Concerned	Not Concerned	Not Concerned	Not Concerned	Very Concerned	Not Concerned	2 weeks	explicitly	1		1				1		1
Yes	many	many	Strongly Disagree	Agree	Disagree	Agree	Agree	Disagree	Agree	Strongly Disagree	Strongly Agree	Strongly Agree	Strongly Agree	Strongly Agree	Undecided	Undecided	Agree	Undecided	Agree	Strongly Agree	Agree	Agree	Undecided	Disagree	Somewhat likely	Somewhat likely	Very likely	Somewhat likely	Very likely	Not likely	Not Concerned	Not Concerned	Not Concerned	Somewhat Concerned	Not Concerned	Somewhat Concerned	All	Yes	1	1	1	1	1		1		1
No		few	Agree	Strongly Agree	Strongly Agree	Strongly Agree	Strongly Agree	Agree	Disagree	Strongly Disagree	Strongly Disagree	Agree	Agree	Disagree	Disagree	Undecided	Undecided	Strongly Disagree	Strongly Disagree	Undecided	Undecided	Agree	Undecided	Strongly Disagree	Not likely	Very likely	Very likely	Very likely	Somewhat likely	Not likely	Somewhat Concerned	Very Concerned	Very Concerned	Very Concerned	Very Concerned	Very Concerned	2 weeks	No	1		1				1		1
Yes	many	few	Agree	Disagree	Strongly Disagree	Strongly Disagree	Strongly Disagree	Strongly Disagree	Strongly Disagree	Undecided	Strongly Agree	Strongly Agree	Strongly Agree	Undecided	Agree	Undecided	Strongly Agree	Undecided	Strongly Agree	Undecided	Strongly Agree	Undecided	Strongly Agree	Disagree	Somewhat likely	Not likely	Very likely	Not likely	Not likely	Not likely	Somewhat Concerned	Not Concerned	Not Concerned	Not Concerned	Somewhat Concerned	Not Concerned	All	emergency	1		1				1		1
Yes	many	many	Disagree	Disagree	Disagree	Strongly Agree	Disagree	Disagree	Disagree	Undecided	Agree	Agree	Disagree	Agree	Undecided	Undecided	Disagree	Disagree	Disagree	Strongly Agree	Strongly Agree	Disagree	Undecided	Disagree	Not likely	Not likely	Somewhat likely	Somewhat likely	Somewhat likely	Not likely	Somewhat Concerned	Somewhat Concerned	Somewhat Concerned	Somewhat Concerned	Somewhat Concerned	Somewhat Concerned	All	emergency	1	1	1				1		1
Yes	many	once	Disagree	Agree	Agree	Strongly Agree	Agree	Disagree	Strongly Disagree	Disagree	Agree	Agree	Disagree	Undecided	Agree	Agree	Undecided	Disagree	Disagree	Agree	Agree	Disagree	Disagree	Disagree	Somewhat likely	Somewhat likely	Very likely	Very likely	Very likely	Very likely	Somewhat Concerned	Somewhat Concerned	Somewhat Concerned	Somewhat Concerned	Somewhat Concerned	Somewhat Concerned	month	No						1
Yes	many	No	Agree	Strongly Agree	Disagree	Agree	Agree	Strongly Disagree	Disagree	Disagree	Disagree	Undecided	Disagree	Disagree	Strongly Disagree	Strongly Disagree	Strongly Disagree	Strongly Disagree	Strongly Disagree	Undecided	Undecided	Undecided	Undecided	Strongly Disagree	Very likely	Somewhat likely	Very likely	Very likely	Somewhat likely	Somewhat likely	Not Concerned	Not Concerned	Not Concerned	Somewhat Concerned	Somewhat Concerned	Very Concerned	3 days	No						1			1
Yes	few	few	Disagree	Disagree	Strongly Agree	Strongly Agree	Agree	Agree	Agree	Agree	Agree	Agree	Agree	Agree	Agree	Undecided	Agree	Undecided	Disagree	Strongly Agree	Strongly Agree	Disagree	Strongly Agree	Strongly Disagree	Somewhat likely	Somewhat likely	Somewhat likely	Somewhat likely	Somewhat likely	Somewhat likely	Very Concerned	Very Concerned	Very Concerned	Very Concerned	Very Concerned	Very Concerned	week	Yes	1	1	1				1	1	1	1
Yes	many	few	Agree	Undecided	Agree	Strongly Agree	Strongly Agree	Agree	Undecided	Strongly Disagree	Strongly Agree	Strongly Agree	Agree	Undecided	Disagree	Undecided	Disagree	Disagree	Disagree	Strongly Agree	Strongly Agree	Strongly Disagree	Agree	Strongly Disagree	Very likely	Very likely	Very likely	Very likely	Very likely	Very likely	Somewhat Concerned	Very Concerned	Somewhat Concerned	Very Concerned	Very Concerned	Very Concerned	month	emergency			1						1
Yes	many	once	Strongly Agree	Disagree	Strongly Agree	Strongly Agree	Agree	Undecided	Disagree	Strongly Disagree	Agree	Agree	Undecided	Undecided	Agree	Disagree	Disagree	Undecided	Disagree	Disagree	Agree	Undecided	Strongly Disagree	Strongly Disagree	Very likely	Very likely	Very likely	Very likely	Very likely	Somewhat likely	Very Concerned	Very Concerned	Somewhat Concerned	Very Concerned	Very Concerned	Very Concerned	All	Yes	1	1	1				1		1
Yes	few	No	Disagree	Disagree	Disagree	Strongly Agree	Agree	Strongly Disagree	Undecided	Undecided	Strongly Agree	Undecided	Undecided	Undecided	Undecided	Strongly Disagree	Disagree	Disagree	Undecided	Agree	Agree	Agree	Strongly Disagree	Strongly Disagree	Somewhat likely	Somewhat likely	Very likely	Very likely	Somewhat likely	Somewhat likely	Somewhat Concerned	Somewhat Concerned	Somewhat Concerned	Somewhat Concerned	Somewhat Concerned	Very Concerned	month	emergency	1		1				1		1
Yes	few	few	Disagree	Agree	Agree	Strongly Agree	Disagree	Disagree	Agree	Agree	Agree	Agree	Agree	Agree	Agree	Undecided	Agree	Agree	Agree	Strongly Disagree	Disagree	Disagree	Disagree	Agree	Somewhat likely	Not likely	Somewhat likely	Somewhat likely	Somewhat likely	Somewhat likely	Not Concerned	Not Concerned	Not Concerned	Somewhat Concerned	Somewhat Concerned	Very Concerned	month	Yes	1		1				1		1
Yes	few	No	Strongly Agree	Disagree	Disagree	Strongly Agree	Strongly Agree	Undecided	Undecided	Agree	Strongly Agree	Strongly Agree	Agree	Undecided	Undecided	Agree	Agree	Disagree	Disagree	Agree	Agree	Undecided	Disagree	Disagree	Somewhat likely	Somewhat likely	Somewhat likely	Very likely	Very likely	Somewhat likely	Very Concerned	Somewhat Concerned	Somewhat Concerned	Somewhat Concerned	Very Concerned	Very Concerned	All	explicitly	1	1	1				1		1
Yes	few	few	Agree	Strongly Agree	Undecided	Agree	Disagree	Agree	Disagree	Disagree	Agree	Agree	Undecided	Agree	Disagree	Agree	Undecided	Agree	Disagree	Strongly Agree	Agree	Disagree	Undecided	Agree	Somewhat likely	Very likely	Somewhat likely	Somewhat likely	Somewhat likely	Not likely	Not Concerned	Somewhat Concerned	Somewhat Concerned	Somewhat Concerned	Somewhat Concerned	Very Concerned	month	explicitly	1	1	1				1	1	1
Yes	many	No	Agree	Agree	Disagree	Agree	Undecided	Agree	Disagree	Disagree	Agree	Agree	Disagree	Agree	Disagree	Undecided	Disagree	Disagree	Disagree	Undecided	Undecided	Undecided	Strongly Disagree	Strongly Disagree	Not likely	Somewhat likely	Somewhat likely	Somewhat likely	Somewhat likely	Not likely	Not Concerned	Not Concerned	Not Concerned	Not Concerned	Not Concerned	Not Concerned	month	No			1						1
Yes	many	many	Agree	Agree	Disagree	Strongly Agree	Undecided	Undecided	Undecided	Disagree	Agree	Agree	Disagree	Agree	Disagree	Undecided	Disagree	Strongly Disagree	Undecided	Agree	Strongly Agree	Agree	Strongly Agree	Disagree	Somewhat likely	Somewhat likely	Very likely	Very likely	Somewhat likely	Somewhat likely	Somewhat Concerned	Not Concerned	Not Concerned	Somewhat Concerned	Very Concerned	Very Concerned	24 hours	explicitly			1						1
Yes	few	No	Strongly Agree	Agree	Strongly Disagree	Agree	Strongly Agree	Disagree	Undecided	Strongly Disagree	Agree	Agree	Disagree	Disagree	Disagree	Disagree	Disagree	Disagree	Disagree	Agree	Agree	Disagree	Agree	Disagree	Very likely	Very likely	Very likely	Very likely	Very likely	Very likely	Not Concerned	Somewhat Concerned	Somewhat Concerned	Somewhat Concerned	Very Concerned	Very Concerned	All	explicitly	1		1				1		1
Yes	many	many	Undecided	Undecided	Strongly Agree	Agree	Disagree	Undecided	Agree	Undecided	Strongly Agree	Strongly Agree	Strongly Agree	Agree	Agree	Strongly Agree	Agree	Agree	Agree	Undecided	Agree	Strongly Agree	Disagree	Disagree	Somewhat likely	Not likely	Somewhat likely	Somewhat likely	Not likely	Not likely	Not Concerned	Not Concerned	Not Concerned	Somewhat Concerned	Not Concerned	Not Concerned	All	Yes	1	1	1	1	1		1	1	1	1
Yes	many	many	Undecided	Agree	Agree	Agree	Disagree	Undecided	Agree	Undecided	Agree	Agree	Agree	Agree	Agree	Agree	Agree	Agree	Agree	Agree	Agree	Agree	Undecided	Disagree	Somewhat likely	Somewhat likely	Somewhat likely	Somewhat likely	Somewhat likely	Not likely	Not Concerned	Not Concerned	Not Concerned	Somewhat Concerned	Somewhat Concerned	Not Concerned	All	Yes	1	1	1	1	1		1	1	1	1
Yes	many	No	Undecided	Agree	Agree	Undecided	Undecided	Undecided	Agree	Undecided	Strongly Agree	Agree	Agree	Undecided	Undecided	Agree	Agree	Agree	Agree	Agree	Agree	Agree	Disagree	Disagree	Somewhat likely	Not likely	Somewhat likely	Somewhat likely	Not likely	Not likely	Not Concerned	Not Concerned	Not Concerned	Somewhat Concerned	Somewhat Concerned	Not Concerned	All	emergency	1	1	1	1			1	1	1	1
Yes	many	No	Agree	Agree	Agree	Agree	Undecided	Undecided	Agree	Undecided	Strongly Agree	Strongly Agree	Agree	Agree	Agree	Agree	Strongly Agree	Agree	Strongly Agree	Agree	Agree	Strongly Agree	Undecided	Strongly Disagree	Not likely	Not likely	Very likely	Very likely	Not likely	Not likely	Not Concerned	Not Concerned	Not Concerned	Somewhat Concerned	Somewhat Concerned	Not Concerned	All	emergency			1	1					1	1
Yes	few	No	Undecided	Undecided	Agree	Agree	Disagree	Disagree	Agree	Disagree	Strongly Agree	Strongly Agree	Agree	Agree	Disagree	Undecided	Agree	Undecided	Agree	Undecided	Agree	Strongly Agree	Disagree	Undecided	Somewhat likely	Very likely	Very likely	Very likely	Somewhat likely	Not likely	Not Concerned	Not Concerned	Not Concerned	Somewhat Concerned	Not Concerned	Not Concerned	All	emergency	1		1	1			1		1	1
Yes	few	once	Agree	Undecided	Agree	Agree	Disagree	Disagree	Agree	Disagree	Strongly Agree	Strongly Agree	Agree	Undecided	Disagree	Agree	Agree	Agree	Agree	Agree	Strongly Agree	Strongly Agree	Undecided	Agree	Not likely	Not likely	Not likely	Not likely	Not likely	Not likely	Not Concerned	Not Concerned	Not Concerned	Somewhat Concerned	Somewhat Concerned	Somewhat Concerned	week	emergency			1	1					1	1
Yes	many	No	Agree	Agree	Agree	Agree	Disagree	Disagree	Agree	Disagree	Strongly Agree	Strongly Agree	Strongly Agree	Undecided	Disagree	Agree	Strongly Agree	Undecided	Strongly Agree	Undecided	Agree	Strongly Agree	Agree	Strongly Disagree	Not likely	Not likely	Very likely	Somewhat likely	Not likely	Not likely	Not Concerned	Not Concerned	Not Concerned	Not Concerned	Not Concerned	Not Concerned	3 days	emergency			1	1	1				1	1
Yes	many	few	Agree	Undecided	Agree	Strongly Agree	Undecided	Disagree	Agree	Undecided	Agree	Agree	Disagree	Undecided	Undecided	Disagree	Agree	Disagree	Agree	Agree	Agree	Agree	Disagree	Disagree	Somewhat likely	Not likely	Not likely	Somewhat likely	Very likely	Not likely	Not Concerned	Not Concerned	Not Concerned	Somewhat Concerned	Very Concerned	Very Concerned	2 weeks	emergency	1	1	1	1			1		1
Yes	many	few	Disagree	Disagree	Disagree	Strongly Agree	Agree	Undecided	Agree	Agree	Strongly Agree	Strongly Agree	Strongly Agree	Agree	Undecided	Undecided	Disagree	Disagree	Agree	Strongly Agree	Strongly Agree	Undecided	Agree	Strongly Agree	Very likely	Very likely	Very likely	Very likely	Very likely	Somewhat likely	Somewhat Concerned	Somewhat Concerned	Somewhat Concerned	Somewhat Concerned	Somewhat Concerned	Somewhat Concerned	All	emergency	1		1				1		1
Yes	many	No	Agree	Undecided	Disagree	Agree	Disagree	Undecided	Strongly Agree	Undecided	Strongly Agree	Strongly Agree	Undecided	Agree	Disagree	Undecided	Agree	Undecided	Agree	Agree	Strongly Agree	Strongly Agree	Agree	Strongly Disagree	Somewhat likely	Not likely	Very likely	Very likely	Not likely	Not likely	Not Concerned	Not Concerned	Not Concerned	Not Concerned	Not Concerned	Not Concerned	All	emergency	1	1	1	1	1		1	1	1	1	1
Yes	many	few	Agree	Agree	Disagree	Strongly Agree	Undecided	Agree	Strongly Agree	Disagree	Strongly Agree	Strongly Agree	Undecided	Agree	Disagree	Agree	Agree	Undecided	Agree	Agree	Strongly Agree	Strongly Agree	Strongly Agree	Strongly Disagree	Somewhat likely	Somewhat likely	Very likely	Somewhat likely	Not likely	Not likely	Not Concerned	Not Concerned	Not Concerned	Somewhat Concerned	Somewhat Concerned	Somewhat Concerned	All	emergency	1		1	1			1		1	1
Yes	few	No	Strongly Agree	Agree	Undecided	Strongly Agree	Agree	Undecided	Agree	Disagree	Strongly Agree	Strongly Agree	Agree	Undecided	Disagree	Undecided	Agree	Undecided	Agree	Agree	Strongly Agree	Strongly Agree	Disagree	Strongly Disagree	Somewhat likely	Not likely	Very likely	Somewhat likely	Somewhat likely	Not likely	Very Concerned	Not Concerned	Not Concerned	Not Concerned	Somewhat Concerned	Somewhat Concerned	All	emergency			1						1
Yes	few	No	Agree	Agree	Undecided	Agree	Undecided	Disagree	Agree	Disagree	Strongly Agree	Agree	Agree	Agree	Disagree	Undecided	Agree	Agree	Agree	Agree	Strongly Agree	Strongly Agree	Disagree	Strongly Disagree	Not likely	Not likely	Not likely	Not likely	Not likely	Not likely	Not Concerned	Not Concerned	Not Concerned	Not Concerned	Not Concerned	Not Concerned	month	emergency	1		1				1		1
Yes	few	No	Strongly Agree	Agree	Agree	Strongly Agree	Strongly Agree	Undecided	Agree	Strongly Disagree	Agree	Agree	Agree	Disagree	Disagree	Disagree	Disagree	Strongly Disagree	Strongly Disagree	Strongly Agree	Agree	Agree	Undecided	Strongly Disagree	Somewhat likely	Somewhat likely	Not likely	Very likely	Very likely	Not likely	Somewhat Concerned	Not Concerned	Not Concerned	Somewhat Concerned	Not Concerned	Very Concerned	2 weeks	Yes	1	1	1				1	1	1
Yes	few	once	Undecided	Strongly Disagree	Disagree	Agree	Disagree	Disagree	Disagree	Undecided	Disagree	Agree	Strongly Disagree	Undecided	Undecided	Undecided	Disagree	Strongly Disagree	Disagree	Agree	Agree	Agree	Disagree	Strongly Disagree	Very likely	Very likely	Somewhat likely	Somewhat likely	Very likely	Not likely	Not Concerned	Not Concerned	Not Concerned	Not Concerned	Very Concerned	Very Concerned	All	explicitly	1	1	1				1		1
Yes	many	few	Strongly Disagree	Strongly Agree	Disagree	Strongly Agree	Undecided	Strongly Disagree	Strongly Disagree	Strongly Disagree	Agree	Strongly Agree	Agree	Disagree	Undecided	Agree	Disagree	Strongly Disagree	Undecided	Undecided	Strongly Agree	Undecided	Undecided	Undecided	Somewhat likely	Not likely	Very likely	Very likely	Very likely	Very likely	Somewhat Concerned	Not Concerned	Very Concerned	Very Concerned	Very Concerned	Somewhat Concerned	week	explicitly	1	1					1	1	1
Yes	once	No	Strongly Agree	Disagree	Strongly Agree	Strongly Agree	Strongly Disagree	Strongly Disagree	Strongly Disagree	Strongly Disagree	Agree	Agree	Disagree	Strongly Agree	Disagree	Undecided	Disagree	Disagree	Disagree	Strongly Agree	Strongly Agree	Strongly Disagree	Strongly Disagree	Strongly Disagree	Very likely	Somewhat likely	Somewhat likely	Very likely	Very likely	Not likely	Not Concerned	Very Concerned	Very Concerned	Very Concerned	Very Concerned	Very Concerned	2 weeks	explicitly	1	1	1				1	1	1
Yes	many	few	Strongly Agree	Agree	Undecided	Agree	Strongly Agree	Undecided	Agree	Disagree	Strongly Agree	Agree	Strongly Disagree	Undecided	Disagree	Undecided	Disagree	Strongly Disagree	Disagree	Strongly Agree	Strongly Agree	Disagree	Agree	Disagree	Very likely	Somewhat likely	Somewhat likely	Not likely	Very likely	Not likely	Not Concerned	Somewhat Concerned	Somewhat Concerned	Not Concerned	Somewhat Concerned	Very Concerned	month	explicitly			1						1
Yes	many	No	Agree	Agree	Agree	Undecided	Agree	Undecided	Disagree	Strongly Disagree	Undecided	Agree	Agree	Undecided	Undecided	Agree	Disagree	Disagree	Disagree	Strongly Agree	Undecided	Undecided	Strongly Disagree	Disagree	Very likely	Somewhat likely	Not likely	Somewhat likely	Not likely	Not likely	Not Concerned	Somewhat Concerned	Somewhat Concerned	Somewhat Concerned	Somewhat Concerned	Somewhat Concerned	week	explicitly	1	1	1	1			1		1
Yes	many	No	Strongly Agree	Agree	Agree	Disagree	Strongly Agree	Agree	Undecided	Agree	Undecided	Undecided	Strongly Agree	Undecided	Disagree	Undecided	Disagree	Disagree	Strongly Disagree	Strongly Agree	Undecided	Undecided	Strongly Agree	Strongly Disagree	Not likely	Not likely	Somewhat likely	Somewhat likely	Somewhat likely	Not likely	Very Concerned	Somewhat Concerned	Somewhat Concerned	Somewhat Concerned	Very Concerned	Somewhat Concerned	24 hours	explicitly						1
Yes	many	many	Undecided	Disagree	Agree	Strongly Agree	Agree	Strongly Agree	Undecided	Strongly Disagree	Strongly Agree	Strongly Agree	Strongly Disagree	Agree	Undecided	Undecided	Undecided	Disagree	Disagree	Strongly Agree	Strongly Agree	Strongly Agree	Agree	Strongly Disagree	Somewhat likely	Not likely	Not likely	Somewhat likely	Not likely	Not likely	Somewhat Concerned	Somewhat Concerned	Somewhat Concerned	Very Concerned	Somewhat Concerned	Very Concerned	All	emergency	1		1				1		1
Yes	many	No	Strongly Disagree	Undecided	Disagree	Agree	Disagree	Disagree	Undecided	Agree	Agree	Agree	Undecided	Undecided	Strongly Agree	Agree	Undecided	Disagree	Agree	Strongly Agree	Strongly Agree	Strongly Agree	Disagree	Agree	Very likely	Somewhat likely	Somewhat likely	Not likely	Somewhat likely	Not likely	Not Concerned	Somewhat Concerned	Not Concerned	Somewhat Concerned	Not Concerned	Somewhat Concerned	24 hours	Yes	1	1	1				1		1
Yes	many	No	Agree	Undecided	Disagree	Strongly Agree	Agree	Undecided	Disagree	Strongly Disagree	Agree	Strongly Agree	Undecided	Disagree	Agree	Agree	Strongly Agree	Disagree	Undecided	Strongly Agree	Undecided	Strongly Agree	Strongly Disagree	Disagree	Very likely	Very likely	Very likely	Very likely	Very likely	Not likely	Not Concerned	Somewhat Concerned	Somewhat Concerned	Very Concerned	Very Concerned	Very Concerned	month	emergency	1	1	1				1		1
No		No	Agree	Agree	Disagree	Agree	Agree	Agree	Disagree	Disagree	Strongly Agree	Strongly Agree	Disagree	Disagree	Disagree	Agree	Disagree	Disagree	Undecided	Disagree	Agree	Disagree	Undecided	Disagree	Somewhat likely	Somewhat likely	Not likely	Somewhat likely	Somewhat likely	Somewhat likely	Very Concerned	Very Concerned	Not Concerned	Very Concerned	Very Concerned	Very Concerned	All	explicitly	1	1	1						1
Yes	few	No	Undecided	Strongly Agree	Strongly Agree	Undecided	Disagree	Disagree	Agree	Disagree	Disagree	Disagree	Agree	Agree	Disagree	Disagree	Strongly Disagree	Agree	Strongly Disagree	Undecided	Undecided	Agree	Disagree	Disagree	Very likely	Very likely	Very likely	Very likely	Very likely	Not likely	Not Concerned	Not Concerned	Not Concerned	Not Concerned	Not Concerned	Somewhat Concerned	month	emergency	1		1				1		1
Yes	many	many	Undecided	Undecided	Strongly Agree	Strongly Agree	Agree	Undecided	Undecided	Undecided	Strongly Agree	Strongly Agree	Strongly Agree	Undecided	Agree	Agree	Agree	Disagree	Undecided	Undecided	Agree	Undecided	Strongly Disagree	Strongly Disagree	Somewhat likely	Not likely	Very likely	Not likely	Somewhat likely	Somewhat likely	Very Concerned	Not Concerned	Somewhat Concerned	Not Concerned	Somewhat Concerned	Somewhat Concerned	week	Yes	1	1	1				1		1
Yes	many	many	Disagree	Disagree	Strongly Disagree	Agree	Disagree	Agree	Disagree	Disagree	Strongly Agree	Strongly Agree	Strongly Disagree	Agree	Undecided	Undecided	Undecided	Disagree	Strongly Disagree	Strongly Agree	Strongly Agree	Undecided	Agree	Strongly Disagree	Very likely	Somewhat likely	Very likely	Very likely	Very likely	Not likely	Not Concerned	Not Concerned	Not Concerned	Somewhat Concerned	Not Concerned	Very Concerned	All	explicitly	1		1				1		1
Yes	many	No	Strongly Agree	Strongly Agree	Strongly Agree	Strongly Agree	Strongly Agree	Strongly Disagree	Strongly Disagree	Strongly Disagree	Undecided	Undecided	Strongly Agree	Strongly Disagree	Strongly Disagree	Strongly Disagree	Strongly Disagree	Strongly Disagree	Strongly Disagree	Strongly Agree	Strongly Agree	Strongly Agree	Strongly Disagree	Strongly Disagree	Very likely	Very likely	Very likely	Very likely	Very likely	Very likely	Very Concerned	Very Concerned	Very Concerned	Very Concerned	Very Concerned	Very Concerned	All	emergency	1		1				1		1
Yes	few	once	Disagree	Strongly Agree	Agree	Agree	Agree	Undecided	Undecided	Disagree	Strongly Agree	Strongly Agree	Undecided	Disagree	Undecided	Strongly Disagree	Disagree	Strongly Disagree	Strongly Disagree	Strongly Agree	Strongly Agree	Agree	Disagree	Strongly Disagree	Very likely	Somewhat likely	Somewhat likely	Very likely	Very likely	Somewhat likely	Not Concerned	Somewhat Concerned	Somewhat Concerned	Very Concerned	Very Concerned	Very Concerned	month	explicitly	1	1	1				1	1	1
Yes	few	once	Disagree	Disagree	Undecided	Agree	Disagree	Agree	Disagree	Undecided	Strongly Agree	Strongly Agree	Undecided	Agree	Strongly Agree	Undecided	Agree	Disagree	Agree	Disagree	Agree	Agree	Undecided	Strongly Agree	Somewhat likely	Somewhat likely	Somewhat likely	Very likely	Somewhat likely	Not likely	Not Concerned	Somewhat Concerned	Not Concerned	Somewhat Concerned	Not Concerned	Very Concerned	All	Yes	1	1	1						1
Yes	many	many	Disagree	Undecided	Disagree	Disagree	Disagree	Strongly Disagree	Disagree	Strongly Disagree	Strongly Disagree	Strongly Disagree	Disagree	Disagree	Disagree	Disagree	Strongly Disagree	Strongly Disagree	Strongly Disagree	Strongly Disagree	Strongly Disagree	Disagree	Disagree	Disagree	Not likely	Not likely	Not likely	Not likely	Not likely	Not likely	Somewhat Concerned	Very Concerned	Very Concerned	Very Concerned	Very Concerned	Very Concerned	All	emergency	1	1	1					1
Yes	few	No	Agree	Strongly Agree	Disagree	Undecided	Agree	Strongly Agree	Agree	Disagree	Agree	Agree	Disagree	Undecided	Disagree	Undecided	Disagree	Disagree	Undecided	Agree	Agree	Agree	Disagree	Strongly Disagree	Not likely	Somewhat likely	Very likely	Very likely	Somewhat likely	Not likely	Not Concerned	Not Concerned	Not Concerned	Somewhat Concerned	Very Concerned	Very Concerned	All	emergency	1	1	1	1					1	1
Yes	many	few	Disagree	Agree	Disagree	Undecided	Agree	Undecided	Agree	Disagree	Agree	Strongly Agree	Undecided	Agree	Disagree	Undecided	Disagree	Disagree	Undecided	Disagree	Disagree	Disagree	Undecided	Disagree	Somewhat likely	Somewhat likely	Somewhat likely	Somewhat likely	Somewhat likely	Not likely	Not Concerned	Not Concerned	Somewhat Concerned	Somewhat Concerned	Not Concerned	Somewhat Concerned	month	emergency	1	1	1				1	1	1
Yes	many	few	Disagree	Agree	Disagree	Agree	Disagree	Undecided	Undecided	Disagree	Strongly Agree	Strongly Agree	Strongly Agree	Disagree	Agree	Undecided	Strongly Agree	Agree	Agree	Strongly Agree	Agree	Agree	Strongly Disagree	Agree	Not likely	Not likely	Very likely	Very likely	Very likely	Somewhat likely	Somewhat Concerned	Not Concerned	Not Concerned	Somewhat Concerned	Somewhat Concerned	Somewhat Concerned	All	explicitly	1	1	1				1	1	1
Yes	few	No	Agree	Agree	Undecided	Disagree	Agree	Strongly Agree	Undecided	Strongly Disagree	Disagree	Disagree	Strongly Disagree	Strongly Disagree	Undecided	Undecided	Disagree	Strongly Disagree	Strongly Disagree	Undecided	Strongly Agree	Disagree	Disagree	Strongly Disagree	Somewhat likely	Very likely	Somewhat likely	Very likely	Very likely	Somewhat likely	Somewhat Concerned	Somewhat Concerned	Somewhat Concerned	Somewhat Concerned	Somewhat Concerned	Somewhat Concerned	3 days	explicitly	1						1		1
Yes	many	once	Strongly Agree	Undecided	Agree	Agree	Disagree	Strongly Disagree	Strongly Disagree	Strongly Disagree	Strongly Agree	Strongly Agree	Agree	Undecided	Agree	Undecided	Disagree	Disagree	Disagree	Strongly Agree	Agree	Agree	Strongly Disagree	Strongly Disagree	Not likely	Not likely	Not likely	Somewhat likely	Somewhat likely	Not likely	Not Concerned	Not Concerned	Not Concerned	Somewhat Concerned	Not Concerned	Not Concerned	month	emergency	1
Yes	many	many	Agree	Undecided	Agree	Strongly Agree	Undecided	Undecided	Agree	Disagree	Agree	Undecided	Disagree	Undecided	Undecided	Undecided	Undecided	Strongly Disagree	Undecided	Agree	Agree	Undecided	Undecided	Disagree	Very likely	Somewhat likely	Somewhat likely	Very likely	Very likely	Somewhat likely	Somewhat Concerned	Very Concerned	Very Concerned	Very Concerned	Very Concerned	Very Concerned	All	explicitly			1						1
Yes	few	No	Strongly Disagree	Strongly Disagree	Undecided	Strongly Agree	Strongly Disagree	Disagree	Agree	Strongly Agree	Strongly Agree	Strongly Agree	Agree	Undecided	Disagree	Undecided	Strongly Disagree	Undecided	Strongly Disagree	Agree	Agree	Agree	Strongly Disagree	Strongly Disagree	Very likely	Very likely	Somewhat likely	Very likely	Very likely	Not likely	Very Concerned	Not Concerned	Not Concerned	Not Concerned	Not Concerned	Very Concerned	All	No			1						1
Yes	many	few	Agree	Agree	Agree	Strongly Agree	Undecided	Undecided	Strongly Agree	Strongly Disagree	Strongly Agree	Strongly Agree	Agree	Undecided	Undecided	Undecided	Agree	Undecided	Strongly Agree	Disagree	Strongly Agree	Strongly Agree	Disagree	Strongly Disagree	Somewhat likely	Somewhat likely	Somewhat likely	Somewhat likely	Somewhat likely	Not likely	Somewhat Concerned	Somewhat Concerned	Somewhat Concerned	Somewhat Concerned	Somewhat Concerned	Somewhat Concerned	All	emergency	1		1				1		1
Yes	many	many	Strongly Agree	Agree	Disagree	Disagree	Agree	Disagree	Agree	Agree	Agree	Agree	Disagree	Agree	Disagree	Disagree	Disagree	Disagree	Agree	Strongly Agree	Agree	Strongly Disagree	Disagree	Strongly Disagree	Very likely	Somewhat likely	Somewhat likely	Somewhat likely	Somewhat likely	Somewhat likely	Not Concerned	Somewhat Concerned	Somewhat Concerned	Somewhat Concerned	Somewhat Concerned	Somewhat Concerned	month	No	1		1				1		1
Yes	No	No	Strongly Disagree	Strongly Disagree	Disagree	Strongly Agree	Strongly Disagree	Strongly Disagree	Undecided	Strongly Agree	Strongly Agree	Agree	Strongly Agree	Strongly Agree	Agree	Undecided	Undecided	Undecided	Undecided	Agree	Undecided	Agree	Strongly Disagree	Strongly Agree	Very likely	Somewhat likely	Not likely	Somewhat likely	Somewhat likely	Not likely	Not Concerned	Not Concerned	Not Concerned	Not Concerned	Not Concerned	Not Concerned	month	explicitly	1	1	1	1			1	1	1	1
Yes	many	No	Agree	Agree	Agree	Agree	Disagree	Undecided	Strongly Agree	Undecided	Strongly Agree	Agree	Agree	Agree	Agree	Undecided	Strongly Agree	Undecided	Strongly Agree	Undecided	Strongly Agree	Strongly Agree	Agree	Disagree	Somewhat likely	Somewhat likely	Somewhat likely	Somewhat likely	Somewhat likely	Not likely	Somewhat Concerned	Not Concerned	Not Concerned	Not Concerned	Somewhat Concerned	Not Concerned	All	emergency	1		1	1			1		1	1
[truncated: 56 more columns]
